# Supplementary material for: In Vivo Trafficking of the Anticancer Drug Tris(8-Quinolinolato) Gallium (III) (KP46) by Gallium-68/67 PET/SPECT Imaging
Source: Molecules. 2023 Oct 22;28(20):7217. doi: 10.3390/molecules28207217 (PMC10609081; doi:10.3390/molecules28207217)
Supplement: Supplementary file 1 [file molecules-28-07217-s001.zip]

Archive with 1 entries (1 files):
- molecules-2670253-supplementary.pdf
